# Supplementary material for: Inferring the Ancient History of the Translation Machinery and Genetic Code via Recapitulation of Ribosomal Subunit Assembly Orders
Source: PLoS One. 2010 Mar 1;5(3):e9437. doi: 10.1371/journal.pone.0009437 (PMC2830423; doi:10.1371/journal.pone.0009437)
Supplement: Figure S1 — Trends in usage of specific amino acids across aligned subunit chronologies. Grey regions indicate aligned positions between LSU and SSU chronologies given the model depicted in Figure 4. Aligned positions are numbered with respect to LSU chronology. Repeat numbers followed by parentheses indicate positions where more than one consecutive SSU position correlates to the same chronological position within the LSU. Corresponding graphs use different scales of Δ for clarity. Note that the c-axis is ordinal and does not correspond to regular time intervals. (0.33 MB XLS) [file pone.0009437.s001.xls]

## Sheet: Sheet1
Ala	Dc,L	Dc,S	SEc,L	SEc,S
1	-0.0474921		0.0217513
2	-0.0224037		0.0256221
3	0.0053373		0.0270702
4	0.0231919		0.0273908
5	0.032362		0.0214194
6	0.0329243		0.0190688
7	0.0309136	0.115427	0.0172941	0.0443367
8(1)	0.0308844	0.0788668	0.0170497	0.0342993
8(2)	0.0308844	0.0522639	0.0170497	0.0273592
9(1)	0.0329723	0.032292	0.0170012	0.0227032
9(2)	0.0329723	0.0188892	0.0170012	0.0200249
10(1)	0.0363784	0.0106348	0.0176621	0.0182196
10(2)	0.0363784	0.00745817	0.0176621	0.0176182
10(3)	0.0363784	0.00783404	0.0176621	0.0170281
10(4)	0.0363784	0.0116657	0.0176621	0.0170043
10(5)	0.0363784	0.0176132	0.0176621	0.0168208
11	0.0406354	0.0253928	0.0176857	0.0173083
12	0.0454587	0.033995	0.0180487	0.0167613
13	0.0506498	0.0429821	0.0178321	0.0161097
14	0.0561349	0.0514234	0.0194385	0.0154131
15(1)	0.0618403	0.0593371	0.0216951	0.0148117
15(2)	0.0618403	0.0654014	0.0216951	0.0141613
16		0.0703207		0.0157567
17		0.0739091		0.0204519
Cys	Dc,L	Dc,S	SEc,L	SEc,S
1	-0.00429687		0.00289767
2	-0.00224739		0.00325479
3	-0.00019791		0.00351252
4	0.00063041		0.00360154
5	-3.65381e-05		0.00276347
6	-0.00168902		0.0023024
7	-0.00291775	-0.00863763	0.00189787	0.00443249
8(1)	-0.00336752	-0.00763225	0.00173745	0.00381857
8(2)	-0.00336752	-0.00720265	0.00173745	0.00331522
9(1)	-0.00338627	-0.00704622	0.00165774	0.0032274
9(2)	-0.00338627	-0.00695006	0.00165774	0.00328077
10(1)	-0.00322828	-0.00689207	0.00172957	0.0034647
10(2)	-0.00322828	-0.00677684	0.00172957	0.00363915
10(3)	-0.00322828	-0.00643951	0.00172957	0.00378206
10(4)	-0.00322828	-0.00596099	0.00172957	0.00394642
10(5)	-0.00322828	-0.00567039	0.00172957	0.00408079
11	-0.00298535	-0.0051026	0.00171062	0.00431689
12	-0.00268259	-0.00476906	0.00171732	0.00436219
13	-0.00232566	-0.00454647	0.00171672	0.00436144
14	-0.00191455	-0.00432937	0.00187083	0.0043417
15(1)	-0.00144928	-0.00442203	0.00210621	0.00442952
15(2)	-0.00144928	-0.00452623	0.00210621	0.00446767
16		-0.00476956		0.00494274
17		-0.00516935		0.00623796
Asp	Dc,L	Dc,S	SEc,L	SEc,S
1	-0.0477821		0.0145301
2	-0.043432		0.0139421
3	-0.0383765		0.0144432
4	-0.0306919		0.0162971
5	-0.0258442		0.01501
6	-0.0292516		0.015618
7	-0.0361497	-0.0330827	0.015861	0.0161638
8(1)	-0.0406793	-0.0356445	0.0160881	0.012481
8(2)	-0.0406793	-0.0342991	0.0160881	0.0111375
9(1)	-0.0424166	-0.0318092	0.0157325	0.011152
9(2)	-0.0424166	-0.0291867	0.0157325	0.0115314
10(1)	-0.0429101	-0.0267641	0.0160517	0.0120701
10(2)	-0.0429101	-0.0259815	0.0160517	0.0123595
10(3)	-0.0429101	-0.0260158	0.0160517	0.0125181
10(4)	-0.0429101	-0.0280509	0.0160517	0.0124883
10(5)	-0.0429101	-0.0306206	0.0160517	0.0120353
11	-0.0436119	-0.0339565	0.015786	0.0118016
12	-0.0454476	-0.0373805	0.015433	0.0108001
13	-0.048794	-0.0405378	0.0148053	0.00961493
14	-0.0536214	-0.0433255	0.0156926	0.00849445
15(1)	-0.0599	-0.0449972	0.0160829	0.00733003
15(2)	-0.0599	-0.0454821	0.0160829	0.00642453
16		-0.0449363		0.00588169
17		-0.0433718		0.00679144
Glu	Dc,L	Dc,S	SEc,L	SEc,S
1	-0.0326903		0.0144483
2	-0.0296755		0.0119603
3	-0.0257114		0.0113341
4	-0.0207546		0.0123058
5	-0.0160901		0.0110843
6	-0.0148024		0.0114242
7	-0.016506	-0.0366505	0.0115992	0.0178108
8(1)	-0.0185537	-0.0228409	0.012176	0.0142262
8(2)	-0.0185537	-0.0155502	0.012176	0.0113924
9(1)	-0.0198168	-0.0120054	0.0124481	0.00938279
9(2)	-0.0198168	-0.0113111	0.0124481	0.008507
10(1)	-0.0201252	-0.0126707	0.013148	0.00803276
10(2)	-0.0201252	-0.0147921	0.013148	0.00802624
10(3)	-0.0201252	-0.0168994	0.013148	0.00826973
10(4)	-0.0201252	-0.017989	0.013148	0.00837737
10(5)	-0.0201252	-0.0184878	0.013148	0.00880327
11	-0.0194315	-0.0180133	0.0132921	0.00943561
12	-0.0176873	-0.015972	0.0133149	0.0100492
13	-0.0148855	-0.0127292	0.0128775	0.0107318
14	-0.011034	-0.00920199	0.0132825	0.0110271
15(1)	-0.00614085	-0.00386632	0.0133489	0.0117926
15(2)	-0.00614085	0.00165399	0.0133489	0.0118747
16		0.00772868		0.013123
17		0.0138955		0.0164374
Phe	Dc,L	Dc,S	SEc,L	SEc,S
1	-0.00183046		0.00692464
2	-0.00500556		0.00631162
3	-0.00863656		0.00617927
4	-0.00868856		0.00647192
5	-0.00710443		0.00597214
6	-0.006816		0.0064643
7	-0.00844397	-0.0336955	0.007063	0.00521163
8(1)	-0.0105701	-0.0344161	0.00761903	0.00586659
8(2)	-0.0105701	-0.0339206	0.00761903	0.00574945
9(1)	-0.0125107	-0.032423	0.00784166	0.00582438
9(2)	-0.0125107	-0.0302362	0.00784166	0.00613561
10(1)	-0.0142919	-0.0279171	0.0083351	0.00618837
10(2)	-0.0142919	-0.0255446	0.0083351	0.0061373
10(3)	-0.0142919	-0.0234883	0.0083351	0.00616909
10(4)	-0.0142919	-0.0214994	0.0083351	0.00634655
10(5)	-0.0142919	-0.0205469	0.0083351	0.00645286
11	-0.0160558	-0.0197229	0.00844001	0.00682499
12	-0.0178477	-0.0195622	0.0085833	0.00715609
13	-0.0196368	-0.0197819	0.00866991	0.0073562
14	-0.021373	-0.0205666	0.00962725	0.0075595
15(1)	-0.0230061	-0.0214826	0.0109102	0.00823289
15(2)	-0.0230061	-0.0226985	0.0109102	0.00853186
16		-0.023775		0.0100528
17		-0.0254344		0.0132012
Gly	Dc,L	Dc,S	SEc,L	SEc,S
1	0.138266		0.0102848
2	0.146749		0.0209733
3	0.154688		0.0264016
4	0.14701		0.0311946
5	0.125798		0.0271402
6	0.105181		0.024338
7	0.0948559	0.0201134	0.0224053	0.0199135
8(1)	0.0893622	0.0516204	0.0224611	0.0226697
8(2)	0.0893622	0.0698606	0.0224611	0.0206905
9(1)	0.0833535	0.0806959	0.0217763	0.0192684
9(2)	0.0833535	0.0864233	0.0217763	0.0197744
10(1)	0.0761472	0.091247	0.0221251	0.0214958
10(2)	0.0761472	0.0973039	0.0221251	0.0225392
10(3)	0.0761472	0.103261	0.0221251	0.0236047
10(4)	0.0761472	0.111574	0.0221251	0.02539
10(5)	0.0761472	0.119299	0.0221251	0.0258653
11	0.0692043	0.128023	0.02117	0.0271738
12	0.0641589	0.134319	0.0199216	0.0271252
13	0.0619466	0.138838	0.0187625	0.026969
14	0.0625873	0.141312	0.0197448	0.0263859
15(1)	0.0661014	0.13911	0.0212842	0.0264539
15(2)	0.0661014	0.133329	0.0212842	0.0254328
16		0.125017		0.0273707
17		0.112783		0.0320413
His	Dc,L	Dc,S	SEc,L	SEc,S
1	-0.0226995		0.0125316
2	-0.0145704		0.011154
3	-0.00614053		0.0101464
4	0.000623821		0.00941899
5	0.00412829		0.00685936
6	0.00238192		0.00612125
7	-0.00140833	0.0137363	0.00580756	0.0178324
8(1)	-0.00402983	0.0173327	0.00585054	0.0138387
8(2)	-0.00402983	0.0198049	0.00585054	0.0114893
9(1)	-0.00535959	0.020866	0.00566308	0.0101222
9(2)	-0.00535959	0.0204456	0.00566308	0.009488
10(1)	-0.0061859	0.019116	0.00581048	0.00908268
10(2)	-0.0061859	0.0169582	0.00581048	0.00893797
10(3)	-0.0061859	0.014288	0.00581048	0.00874336
10(4)	-0.0061859	0.0105916	0.00581048	0.00830606
10(5)	-0.0061859	0.00725186	0.00581048	0.00805052
11	-0.00712398	0.00384156	0.00585434	0.00802747
12	-0.00851486	0.000894967	0.00616584	0.00757249
13	-0.0104744	-0.0015056	0.00649403	0.00704347
14	-0.0129818	-0.00296793	0.00771671	0.00634853
15(1)	-0.0160162	-0.00363929	0.00936414	0.0064315
15(2)	-0.0160162	-0.00323945	0.00936414	0.0055278
16		-0.00218727		0.00621351
17		2.73863e-06		0.00777637
Ile	Dc,L	Dc,S	SEc,L	SEc,S
1	-0.0197443		0.00695033
2	-0.0220181		0.00670027
3	-0.0243901		0.00685228
4	-0.0261846		0.0076476
5	-0.0261467		0.00825226
6	-0.0237643		0.00926534
7	-0.0203614	-0.00404116	0.0109545	0.0211496
8(1)	-0.0167184	-0.004411	0.0120902	0.0169903
8(2)	-0.0167184	-0.0030759	0.0120902	0.0146721
9(1)	-0.0125096	-0.00127891	0.0132581	0.0139257
9(2)	-0.0125096	0.000722864	0.0132581	0.0139967
10(1)	-0.00732182	0.00318207	0.0149784	0.0142189
10(2)	-0.00732182	0.00512437	0.0149784	0.0144325
10(3)	-0.00732182	0.00668638	0.0149784	0.0147143
10(4)	-0.00732182	0.00641213	0.0149784	0.0150068
10(5)	-0.00732182	0.00594307	0.0149784	0.0151824
11	-0.00103376	0.00481443	0.0159058	0.0155822
12	0.00621783	0.00351442	0.0166695	0.0154383
13	0.0142173	0.00082451	0.0171001	0.0153168
14	0.0228745	-0.000698148	0.0189403	0.0150125
15(1)	0.0320991	-0.00286101	0.020584	0.0150026
15(2)	0.0320991	-0.00429465	0.020584	0.0149747
16		-0.00600687		0.016525
17		-0.00671659		0.0208798
Lys	Dc,L	Dc,S	SEc,L	SEc,S
1	0.0596249		0.02472
2	0.0386896		0.030001
3	0.0159699		0.0328264
4	0.00734502		0.0344233
5	0.00851218		0.0276435
6	0.0112614		0.0240712
7	0.0084178	-0.0155213	0.0215763	0.0210263
8(1)	0.000858784	-0.022189	0.0206254	0.0173713
8(2)	0.000858784	-0.0257398	0.0206254	0.0152971
9(1)	-0.00878127	-0.0271707	0.0195814	0.0145421
9(2)	-0.00878127	-0.026826	0.0195814	0.0146249
10(1)	-0.0192155	-0.0270782	0.0198842	0.0148345
10(2)	-0.0192155	-0.0283431	0.0198842	0.015204
10(3)	-0.0192155	-0.0297859	0.0198842	0.0155294
10(4)	-0.0192155	-0.0316677	0.0198842	0.0158049
10(5)	-0.0192155	-0.0343573	0.0198842	0.015958
11	-0.0297863	-0.0379344	0.0182079	0.0166999
12	-0.0398647	-0.0418264	0.0166822	0.0168542
13	-0.0489367	-0.0452108	0.0144992	0.0166536
14	-0.0567924	-0.0491987	0.0152572	0.0164103
15(1)	-0.0632223	-0.0528123	0.0155019	0.016695
15(2)	-0.0632223	-0.0550272	0.0155019	0.0168713
16		-0.0569938		0.0192618
17		-0.0586297		0.0245327
Leu	Dc,L	Dc,S	SEc,L	SEc,S
1	-0.0223224		0.0208745
2	-0.033627		0.0182674
3	-0.0430336		0.0181053
4	-0.043522		0.0203968
5	-0.036211		0.0192829
6	-0.0253404		0.0201024
7	-0.0154416	0.0137753	0.0204311	0.0320709
8(1)	-0.00607953	0.0156835	0.0213745	0.0250732
8(2)	-0.00607953	0.0170159	0.0213745	0.0210024
9(1)	0.00400801	0.0191213	0.021742	0.0182808
9(2)	0.00400801	0.0220131	0.021742	0.0168484
10(1)	0.0143097	0.0243134	0.0225914	0.0157389
10(2)	0.0143097	0.0262234	0.0225914	0.0145738
10(3)	0.0143097	0.0272529	0.0225914	0.0139908
10(4)	0.0143097	0.0270217	0.0225914	0.0135663
10(5)	0.0143097	0.0262815	0.0225914	0.0132519
11	0.0230934	0.0235391	0.0221554	0.0129485
12	0.0285468	0.0196298	0.0217104	0.0128909
13	0.0295908	0.0142489	0.0213131	0.0132443
14	0.0260841	0.00850389	0.0236405	0.0128692
15(1)	0.0178855	0.00117074	0.0269442	0.0128595
15(2)	0.0178855	-0.00618172	0.0269442	0.0125562
16		-0.0139795		0.0131073
17		-0.0219063		0.0150761
Met	Dc,L	Dc,S	SEc,L	SEc,S
1	0.000264091		0.0133228
2	0.00153584		0.0107194
3	0.00279742		0.00948763
4	0.000267012		0.00904425
5	-0.00454152		0.00672817
6	-0.00747225		0.00582706
7	-0.00729134	0.00752076	0.00545877	0.0101915
8(1)	-0.00623272	0.00665766	0.00576724	0.0103685
8(2)	-0.00623272	0.00597661	0.00576724	0.0100784
9(1)	-0.00555952	0.0047263	0.00583062	0.010031
9(2)	-0.00555952	0.00307427	0.00583062	0.0096585
10(1)	-0.00534924	0.00177242	0.00613983	0.00974159
10(2)	-0.00534924	0.000728448	0.00613983	0.00959523
10(3)	-0.00534924	-0.000436482	0.00613983	0.00916209
10(4)	-0.00534924	-0.00170957	0.00613983	0.00874999
10(5)	-0.00534924	-0.00249014	0.00613983	0.00827082
11	-0.00539612	-0.00320433	0.00608843	0.00799944
12	-0.00554285	-0.00410941	0.00619007	0.00729555
13	-0.00571271	-0.00480122	0.00624031	0.00671836
14	-0.00590515	-0.00559644	0.0069128	0.00610153
15(1)	-0.00611964	-0.00658146	0.00790816	0.00550219
15(2)	-0.00611964	-0.00775415	0.00790816	0.00470241
16		-0.00887778		0.00430891
17		-0.0101202		0.00395454
Asn	Dc,L	Dc,S	SEc,L	SEc,S
1	0.0413443		0.0208693
2	0.0340836		0.0162975
3	0.0266179		0.0131831
4	0.02263		0.012191
5	0.0194111		0.00987916
6	0.0165417		0.0091877
7	0.0151032	-0.0195015	0.00918194	0.00900169
8(1)	0.0152093	-0.0145346	0.00947137	0.00888486
8(2)	0.0152093	-0.0117968	0.00947137	0.00804486
9(1)	0.0163515	-0.0101082	0.0097526	0.00778267
9(2)	0.0163515	-0.00956582	0.0097526	0.00770264
10(1)	0.0180501	-0.00971756	0.010739	0.00785288
10(2)	0.0180501	-0.0105631	0.010739	0.008055
10(3)	0.0180501	-0.0115098	0.010739	0.00827048
10(4)	0.0180501	-0.0119378	0.010739	0.00839084
10(5)	0.0180501	-0.0121812	0.010739	0.00865717
11	0.0198912	-0.0121757	0.0115025	0.00915343
12	0.0215766	-0.011463	0.0123218	0.00925041
13	0.0229655	-0.0102983	0.0132585	0.00940283
14	0.0240826	-0.008923	0.0158087	0.00951838
15(1)	0.0249528	-0.00697728	0.0191057	0.00988539
15(2)	0.0249528	-0.00511739	0.0191057	0.00992511
16		-0.00313666		0.0111526
17		-0.00101924		0.0142264
Pro	Dc,L	Dc,S	SEc,L	SEc,S
1	-0.0138989		0.0167108
2	-0.00355215		0.016252
3	0.00643454		0.0163547
4	0.00869339		0.0174492
5	0.0107351		0.016787
6	0.0163342		0.0190365
7	0.0207238	0.024719	0.0200944	0.0124174
8(1)	0.0200234	0.0197057	0.0205099	0.0104696
8(2)	0.0200234	0.0175007	0.0205099	0.00913722
9(1)	0.0146789	0.0169556	0.0194881	0.00945932
9(2)	0.0146789	0.0170557	0.0194881	0.0102691
10(1)	0.00654314	0.017367	0.0186914	0.0112129
10(2)	0.00654314	0.0168188	0.0186914	0.0121425
10(3)	0.00654314	0.0163937	0.0186914	0.0129139
10(4)	0.00654314	0.0155694	0.0186914	0.0134943
10(5)	0.00654314	0.0154348	0.0186914	0.0139954
11	-0.00234518	0.0148601	0.0164364	0.0149732
12	-0.0103113	0.0149431	0.0138516	0.0151344
13	-0.0164794	0.0158927	0.0115028	0.0154377
14	-0.020878	0.016824	0.0117045	0.0157693
15(1)	-0.0235355	0.0192146	0.0132582	0.0164371
15(2)	-0.0235355	0.021504	0.0132582	0.0166639
16		0.0246599		0.019106
17		0.0284017		0.024783
Gln	Dc,L	Dc,S	SEc,L	SEc,S
1	-0.00701497		0.0111056
2	-0.0111971		0.00850287
3	-0.0154274		0.00666246
4	-0.0167173		0.00571928
5	-0.0145858		0.00500967
6	-0.0100223		0.00555637
7	-0.00591733	-0.0257281	0.00644391	0.00760417
8(1)	-0.00309508	-0.015605	0.00742303	0.0107996
8(2)	-0.00309508	-0.010898	0.00742303	0.0105068
9(1)	-0.000944967	-0.00924281	0.00803963	0.00986982
9(2)	-0.000944967	-0.00950021	0.00803963	0.00936424
10(1)	0.00093082	-0.0108635	0.00898353	0.0089331
10(2)	0.00093082	-0.0124737	0.00898353	0.0084688
10(3)	0.00093082	-0.0139048	0.00898353	0.00802058
10(4)	0.00093082	-0.0142779	0.00898353	0.0073051
10(5)	0.00093082	-0.0145695	0.00898353	0.00698346
11	0.00258574	-0.0141557	0.00958416	0.00687934
12	0.00396148	-0.0134193	0.0102171	0.00664135
13	0.00501507	-0.0124154	0.0108784	0.00635072
14	0.00577815	-0.0113442	0.0126318	0.00620853
15(1)	0.00628236	-0.0105543	0.0149951	0.00638674
15(2)	0.00628236	-0.00968302	0.0149951	0.0061688
16		-0.00941879		0.00686541
17		-0.00903921		0.0087674
Arg	Dc,L	Dc,S	SEc,L	SEc,S
1	-0.00712401		0.0253509
2	-0.01318		0.021333
3	-0.0187539		0.0195214
4	-0.0256858		0.018774
5	-0.0297057		0.0167231
6	-0.0260912		0.0178885
7	-0.0177734	-0.0283397	0.0208054	0.0172051
8(1)	-0.00892525	-0.0246564	0.0235298	0.0141476
8(2)	-0.00892525	-0.0187375	0.0235298	0.0125734
9(1)	0.00031913	-0.0119955	0.0255106	0.0127005
9(2)	0.00031913	-0.00511629	0.0255106	0.0138719
10(1)	0.0111458	0.00179536	0.0285015	0.0143642
10(2)	0.0111458	0.00822875	0.0285015	0.0146626
10(3)	0.0111458	0.0136452	0.0285015	0.0150104
10(4)	0.0111458	0.0182458	0.0285015	0.015598
10(5)	0.0111458	0.0210516	0.0285015	0.0158217
11	0.0242686	0.0234574	0.0301469	0.0161937
12	0.0397059	0.0246938	0.0317495	0.0163867
13	0.0571176	0.0256516	0.0327142	0.0163853
14	0.0762689	0.025165	0.0365363	0.0161162
15(1)	0.0969249	0.0254798	0.0403075	0.0162572
15(2)	0.0969249	0.0255045	0.0403075	0.0161764
16		0.0257926		0.0180722
17		0.0259277		0.0224968
Ser	Dc,L	Dc,S	SEc,L	SEc,S
1	-0.0395516		0.0120113
2	-0.035997		0.0092158
3	-0.0322782		0.00734058
4	-0.0296807		0.00662211
5	-0.0244414		0.00628513
6	-0.0171793		0.00706907
7	-0.0124297	-0.0108763	0.00768338	0.0188272
8(1)	-0.0112736	-0.00373312	0.00804155	0.0138462
8(2)	-0.0112736	-0.00153641	0.00804155	0.0112692
9(1)	-0.0123743	-0.00187468	0.00798868	0.0105322
9(2)	-0.0123743	-0.00381787	0.00798868	0.010506
10(1)	-0.0145371	-0.006654	0.0082353	0.0107208
10(2)	-0.0145371	-0.00902009	0.0082353	0.0108552
10(3)	-0.0145371	-0.0116333	0.0082353	0.0108582
10(4)	-0.0145371	-0.0136915	0.0082353	0.0109277
10(5)	-0.0145371	-0.0148559	0.0082353	0.0107937
11	-0.0169377	-0.0163219	0.0082238	0.0107994
12	-0.0190338	-0.01753	0.00822892	0.0103783
13	-0.020581	-0.018945	0.00849311	0.00976783
14	-0.0216103	-0.0202865	0.00993041	0.00921324
15(1)	-0.0221525	-0.0223534	0.0119116	0.00885307
15(2)	-0.0221525	-0.0245684	0.0119116	0.00819313
16		-0.0276021		0.00780226
17		-0.0304532		0.00839134
Thr	Dc,L	Dc,S	SEc,L	SEc,S
1	0.0562466		0.0205232
2	0.0334961		0.0217282
3	0.00959111		0.020794
4	-0.0038991		0.0190218
5	-0.00908791		0.0130349
6	-0.00739084		0.00976006
7	-0.003971	0.0141917	0.00828903	0.0131069
8(1)	-0.0018754	0.00826716	0.00828744	0.0137798
8(2)	-0.0018754	0.0047442	0.00828744	0.0128581
9(1)	-0.00106809	0.00262987	0.00851344	0.012112
9(2)	-0.00106809	0.00165468	0.00851344	0.0114581
10(1)	-0.00135976	0.00104105	0.00932165	0.0112999
10(2)	-0.00135976	0.000639407	0.00932165	0.0108195
10(3)	-0.00135976	6.81092e-05	0.00932165	0.0104728
10(4)	-0.00135976	-0.000872911	0.00932165	0.0103444
10(5)	-0.00135976	-0.00177618	0.00932165	0.0101493
11	-0.00308245	-0.00264302	0.0100111	0.0102957
12	-0.00662937	-0.00269575	0.0103744	0.0102299
13	-0.0121672	-0.0025678	0.010383	0.0102636
14	-0.0196571	-0.00182368	0.0107777	0.0101783
15(1)	-0.0290598	0.000132035	0.00977493	0.0105281
15(2)	-0.0290598	0.00318882	0.00977493	0.0104318
16		0.00638765		0.0115105
17		0.0108277		0.0140047
Val	Dc,L	Dc,S	SEc,L	SEc,S
1	0.000862267		0.0338837
2	0.0116054		0.0288311
3	0.0198562		0.0271535
4	0.025868		0.0291502
5	0.0267613		0.0261355
6	0.021007		0.0262397
7	0.0144304	0.0481462	0.0255682	0.0275276
8(1)	0.0108568	0.0305505	0.0257195	0.0235844
8(2)	0.0108568	0.01934	0.0257195	0.0202005
9(1)	0.00947663	0.0114582	0.025516	0.018216
9(2)	0.00947663	0.00564128	0.025516	0.0168391
10(1)	0.00855546	0.00127951	0.0266974	0.0159836
10(2)	0.00855546	-0.00247099	0.0266974	0.0154072
10(3)	0.00855546	-0.00559995	0.0266974	0.0147962
10(4)	0.00855546	-0.00896187	0.0266974	0.0138869
10(5)	0.00855546	-0.012132	0.0266974	0.0133813
11	0.00678747	-0.0147979	0.02627	0.013248
12	0.00345411	-0.0172366	0.0262105	0.0127619
13	-0.00160375	-0.0190872	0.025271	0.012226
14	-0.00818169	-0.0198688	0.0266546	0.0117631
15(1)	-0.0160753	-0.0203463	0.0279727	0.012474
15(2)	-0.0160753	-0.0206752	0.0279727	0.0119612
16		-0.0196477		0.014044
17		-0.0188038		0.0185571
Trp	Dc,L	Dc,S	SEc,L	SEc,S
1	-0.00438197		0.0076195
2	-0.00468137		0.00602984
3	-0.00486398		0.00519434
4	-0.00563307		0.00467179
5	-0.00603765		0.00310538
6	-0.00523738		0.00231116
7	-0.00403808	-0.015752	0.00181297	0.00183202
8(1)	-0.00329672	-0.0127103	0.00169445	0.0022135
8(2)	-0.00329672	-0.0110226	0.00169445	0.00196623
9(1)	-0.00299931	-0.0102363	0.00155974	0.00177117
9(2)	-0.00299931	-0.0101937	0.00155974	0.00174042
10(1)	-0.00287943	-0.010556	0.00153041	0.00175483
10(2)	-0.00287943	-0.0111889	0.00153041	0.00173793
10(3)	-0.00287943	-0.0119055	0.00153041	0.00174841
10(4)	-0.00287943	-0.0126433	0.00153041	0.00179706
10(5)	-0.00287943	-0.0132876	0.00153041	0.0018221
11	-0.00273696	-0.0138165	0.00146451	0.00191737
12	-0.00246974	-0.0142095	0.00135809	0.00193182
13	-0.0020429	-0.0144952	0.00122141	0.00193489
14	-0.00146001	-0.0146064	0.00122891	0.00198105
15(1)	-0.000724638	-0.014553	0.0010531	0.00204901
15(2)	-0.000724638	-0.014453	0.0010531	0.00202617
16		-0.0142506		0.00231329
17		-0.0138803		0.00290959
Tyr	Dc,L	Dc,S	SEc,L	SEc,S
1	-0.0257783		0.00266559
2	-0.024572		0.0038069
3	-0.0234823		0.00458862
4	-0.0248022		0.00567939
5	-0.0278752		0.00540745
6	-0.0305751		0.00548324
7	-0.0317951	-0.0258033	0.00552891	0.0126656
8(1)	-0.0324977	-0.0303112	0.00568292	0.011243
8(2)	-0.0324977	-0.0327272	0.00568292	0.0100328
9(1)	-0.0334329	-0.0335543	0.00563433	0.00903772
9(2)	-0.0334329	-0.0332161	0.00563433	0.00856564
10(1)	-0.0346564	-0.0326355	0.00585689	0.00810918
10(2)	-0.0346564	-0.0323286	0.00585689	0.00754082
10(3)	-0.0346564	-0.0318107	0.00585689	0.00720046
10(4)	-0.0346564	-0.0318178	0.00585689	0.00686668
10(5)	-0.0346564	-0.0318995	0.00585689	0.00656972
11	-0.0359392	-0.0320837	0.00592886	0.00627991
12	-0.0370486	-0.0318163	0.0060106	0.00610471
13	-0.0378626	-0.0315153	0.00621303	0.00606353
14	-0.0384011	-0.0304911	0.00722129	0.00586629
15(1)	-0.0386842	-0.0289977	0.00857511	0.00591208
15(2)	-0.0386842	-0.0268804	0.00857511	0.00591685
16		-0.0243246		0.00667321
17		-0.0212034		0.00816567
