# Supplementary material for: Inferring the Ancient History of the Translation Machinery and Genetic Code via Recapitulation of Ribosomal Subunit Assembly Orders
Source: PLoS One. 2010 Mar 1;5(3):e9437. doi: 10.1371/journal.pone.0009437 (PMC2830423; doi:10.1371/journal.pone.0009437)
Supplement: Source Code S1 — Programs for the exhaustive and heuristic algorithm to calculate permitted linear evolutionary orders (PLEOs). This folder contains the executable program, readme file, and sample dataset/output files. The source code is Gnu GPL licensed. The folder is a .tar.gz zipped file, and requires use of tar -xvf after gunzip. (0.23 MB GZ) [file pone.0009437.s002.gz › pleo/README.TXT]

Description:  This is the README file for using the pleo java program.

-----------------------------------------------------
Simple Usage Example - Using Command Line:
-----------------------------------------------------
Compile Code:  Sun JRE 1.6:   javac -Xlint -source 1.4 pleo.java
               GCJ Compiler:  javac pleo.java
Execute Run (Exhaustive Search):   java pleo input.txt output.txt
Execute Run (Heuristic Search*):   java pleo 5000 input.txt output.txt
*Note: This will find 5000 solutions - be sure that 5000 solutions exist 
by first running exhaustive search.


-----------------------------------------------------
Detailed Information - Using Eclipse
-----------------------------------------------------

main program file:   pleo.java
example input file:  input.txt
example output file: output.txt


Step 1 - Open a Project
Open a new project, and add the pleo.java sourcecode file to the project.

Step 2 - Setup the input file
Generate an input file which is a list of direct mappings from one item 
to another represented as a tuple.
Each row has two columns representing this tuple which maps one item to 
another.

Step 3 - Format the input file
The first item must be a zero.  All other items are labeled consecutively 
as A, B, C, and so on.  The items must also be sorted, first by column 1 
and then by column 2.
On a linux machine, this can be simply accomplished by using the sort 
command:  cat input.txt | sort > input_sorted.txt
On a other operating systems this can be done manually or with a 
spreadsheet program

Step 4 - Run PLEO
If using Eclipse: right click on the pleo.java program and choose Run... 
(in eclipse)
Set two (or three) input arguments as (named appropriately):  
(count) input.txt output.txt
see also pleo_run.png
Where (count) is the number of solutions to find.

Set restrictions on memory usage for large problems. 
(see pleo_arguments.png)

Step 5 - Open the ouput.txt file that will be generated in the same 
workspace directory as the other files.

Note:  The program runtime will vary based on the choice of inputs and 
number of tuples.


Compatibility - This code is tested with:
  java 1.5.0 gij (GNU libgcj)
  
