# Supplementary material for: Inferring the Ancient History of the Translation Machinery and Genetic Code via Recapitulation of Ribosomal Subunit Assembly Orders
Source: PLoS One. 2010 Mar 1;5(3):e9437. doi: 10.1371/journal.pone.0009437 (PMC2830423; doi:10.1371/journal.pone.0009437)
Supplement: Source Code S1 — Programs for the exhaustive and heuristic algorithm to calculate permitted linear evolutionary orders (PLEOs). This folder contains the executable program, readme file, and sample dataset/output files. The source code is Gnu GPL licensed. The folder is a .tar.gz zipped file, and requires use of tar -xvf after gunzip. (0.23 MB GZ) [file pone.0009437.s002.gz › pleo/30sDesignations.txt]

S2 B
S3 C
S4 D
S5 E
S6 F
S7 G
S8 H
S9 I
S10 J
S11 K
S12 L
S13 M
S14 N
S15 O
S16 P
S17 Q
S18 R
S19 S
S20 T
S21 U
S22 V
S23 W
S24 X
S25 Y
S26 Z
