# Supplementary material for: Inferring the Ancient History of the Translation Machinery and Genetic Code via Recapitulation of Ribosomal Subunit Assembly Orders
Source: PLoS One. 2010 Mar 1;5(3):e9437. doi: 10.1371/journal.pone.0009437 (PMC2830423; doi:10.1371/journal.pone.0009437)
Supplement: Source Code S1 — Programs for the exhaustive and heuristic algorithm to calculate permitted linear evolutionary orders (PLEOs). This folder contains the executable program, readme file, and sample dataset/output files. The source code is Gnu GPL licensed. The folder is a .tar.gz zipped file, and requires use of tar -xvf after gunzip. (0.23 MB GZ) [file pone.0009437.s002.gz › pleo/pleo.java~]

// PLEO - pleo.java
// Author:  Justin Neumann
// Revised: June 12th, 2009
// Contact: justin@xthat.com

import java.io.BufferedReader;
import java.io.FileReader;
import java.io.FileWriter;
import java.io.PrintWriter;
import java.io.IOException;
import java.util.ArrayList;
import java.util.LinkedList;
import java.util.List;
import java.util.Random;

// ----------------------------------------------------------------------------
// Main Class - Permitted Linear Evolutionary Orders
// ----------------------------------------------------------------------------
// 
// Calculates order either heuristically or exhaustively
// For the heuristic approach, user specifies number of generations
// Default = exhaustive approach (0 generations)
// Note - a generation count greater than the total number of possible solutions
// will lead to an infinite search - be sure the number of generations is less
// than the total possible solutions that can be found with exhaustive search.
public class pleo {
    List _rules = new LinkedList();    // doubly-linked list containing rules
    List _pbos = new LinkedList();     // permitted binding orders
    int _matrix[][];
    double _likelihood[];
    Integer _measurements[];
    Integer _measurementMatrix[][];
    Integer _weightedAvgs[];
    int _n = 0;         // # unique proteins (# unique characters in input)
    char[] _alphabet;
    int _count = 0;
    int _duplicates = 0;
    int _maxCount = 0;  // default # of generations to run: 0 means exhaustive search
    static Random _random = new Random();
    public pleo(int maxCount, String inputfile, String outputfile) throws IOException{
	_count = 0;                // counter for number of generations
	_duplicates = 0;           // counter for number of duplicate solutions
	_maxCount = maxCount;      // the maximum number of solutions to be found
	_rules = new ArrayList();  // list implemented as growable array
	_pbos = new ArrayList();   // permitted binding order solutions
	_alphabet = getInput(inputfile);
	_n = _alphabet.length;     // set the length of the alphabet
	System.out.println(_n + " Rules Specified.");
	printInput();              // print out the rules
	_matrix = new int[_n][_n]; // create the result matrix
	initMatrix();              // initialize the result matrix
	System.out.println("Generating solutions...");
	if (_maxCount > 0)         // if greater than 0, do heuristic approach
	    while (_count < _maxCount)
		genHPLEO(0,"0");   // solve with heuristic approach
	else
	    genPBOS(0,"0");        // solve with exhaustive approach
	System.out.println("Done generating " + _count + " solutions.");
	printMatrix();             // print the results to the console
	writeMatrix(outputfile);   // write the results to the output file
	System.out.println("Duplicates Ignored: "+_duplicates);
    }

    public void initMatrix(){
	// initialize the matrix to all zeros
	for(int i = 0; i < _alphabet.length; i++){
	    // assume all letters in the alphabet must be used once in each soln
	    for(int j = 0; j < _alphabet.length; j++){
		_matrix[i][j] = 0;
	    }
	}
    }

    public void addStringToMatrix(String s){
	String strAlphabet = new String(_alphabet);
	for(int j = 0; j < s.length(); j++){
	    //System.out.println("INDEX i=" + strAlphabet.indexOf(s.substring(j, j+1)) + "j=" + j);
	    _matrix[strAlphabet.indexOf(s.substring(j, j+1))][j]++;
	}
    }
    
    // print output matrix to the console
    public void printMatrix(){
	// print the column labels
	System.out.print(" \t");
	for (int i = 1; i < _alphabet.length; i++){
	    System.out.print(i + "\t");
	}
	System.out.println();
	System.out.println();
	for(int i = 1; i < _matrix.length; i++){
	    for(int j = 1; j < _matrix[i].length; j++){
		if (j == 1) System.out.print(_alphabet[i] + "\t");
		System.out.print(_matrix[i][j] + "\t");
	    }
	    System.out.println();
	}
    }

    // write output matrix to a file
    public void writeMatrix(String filename){
	try {
	    FileWriter outFile = new FileWriter(filename);
	    PrintWriter out = new PrintWriter(outFile);
	    // write the column labels
	    out.print(" \t");
	    for (int i = 1; i < _alphabet.length; i++){
		out.print(i + "\t");
	    }
	    out.println();
	    out.println();
	    for(int i = 1; i < _matrix.length; i++){
		for(int j = 1; j < _matrix[i].length; j++){
		    if (j == 1) out.print(_alphabet[i] + "\t");
		    out.print(_matrix[i][j] + "\t");
		}
		out.println();
	    }
	    out.close();
	} catch (IOException e){
	    e.printStackTrace();
	}
    }
	
    //	swaps array elements i and j
    public static void exch(char[] a, int i, int j) {
	char swap = a[i];
	a[i] = a[j];
	a[j] = swap;
    }

    //	take as input an array of char and rearrange them in random order
    void shuffle(char[] alphabet) {
	Random random = new Random();
	int n = alphabet.length;
	for (int i = 0; i < n; i++) {
	    int r = i + (random.nextInt(n - 1)); // between i and n-1
	    alphabet[i] = (char) (n + random.nextInt(n));
	    exch(alphabet, i, r);
	}
    } 
	
    char getRandomChar() {
	return _alphabet[_random.nextInt(_n)];  // a random letter in the alphabet
    }

    // generate representative sample of solutions (using heuristic approach)
    public void genHPLEO(int iteration, String str){
	if (_count < _maxCount){
	    if (iteration < _n-1){
		char currChar = getRandomChar(); // randomly choose letter of alphabet
		if (str.indexOf(currChar)==-1){  // make sure it's not in the str
		    boolean addit=true;
		    for(int j = 0; j < _rules.size(); j++){
			char f = ((char[])_rules.get(j))[0];  // the first protein
			char s = ((char[])_rules.get(j))[1];  // the second protein
			if (s==currChar){            // a rule is found for this letter
			    if(str.indexOf(f)==-1){  // first is not found in str
				addit=false;
			    }
			}
		    }
		    if (addit){
			genHPLEO(iteration+1,str+currChar);
		    }
		}
		else {
		    genHPLEO(iteration,str);
		}
	    }
	    else {
		if (!_pbos.contains(str)){
		    _pbos.add(str);
		    addStringToMatrix(str);   // build the matrix
		    _count++;
		    if (_count % 100 == 0) // output solution count to screen every 100k
			System.out.println("Solutions Found: " + _count);
		}
		else {
		    _duplicates++;            // duplicate found - increment counter
		}
	    }
	}
    }

    // generate all possible solutions - exhaustive approach
    public void genPBOS(int iteration, String str){
	if (iteration < _n-1){
	    for(int i = 0; i < _n; i++){             // go through all letters in alphabet
		if (str.indexOf(_alphabet[i])==-1){  // make sure it's not in the str
		    boolean addit=true;
		    for(int j = 0; j < _rules.size(); j++){
			char f = ((char[])_rules.get(j))[0];  // the first protein
			char s = ((char[])_rules.get(j))[1];  // the second protein
			if (s==_alphabet[i]){        // a rule is found for this letter
			    if(str.indexOf(f)==-1){  // first is not found in str
				addit=false;
			    }
			}
		    }
		    if (addit){
			genPBOS(iteration+1,str+_alphabet[i]);
		    }
		}
	    }	
	}
	else {
	    _count++;
	    if (_count % 100000 == 0)  // print every 100k-th solution
		System.out.println("Current generation: " + _count);
	    addStringToMatrix(str);    // build the matrix
			
	}
    }

    public void printInput(){
	for(int i=0; i<_rules.size(); i++){
	    char[] a = (char[])_rules.get(i);
	    System.out.println(a[0] + " " + a[1]);
	}
    }
    public char[] getInput(String filename) throws IOException{
	BufferedReader in = new BufferedReader(new FileReader(filename));
	String proteins="";
	while (in.ready()){
	    String text = in.readLine();
	    String[] a = text.split(" ");
	    char[] b = new char[a.length];
	    for(int i=0; i<a.length; i++){
		b[i] = a[i].charAt(0);
	    }
	    if (b.length!=2)
		System.out.println("Error: Improperly formatted input file.");
	    else {
		if (proteins.indexOf(b[0])==-1)
		    proteins+=b[0];
		if (proteins.indexOf(b[1])==-1)
		    proteins+=b[1];
		_rules.add(b);
	    }
	}
	in.close();
	return proteins.toCharArray();
    }
    public static void main(String[] args) throws IOException {
	if(args.length==2)
	    new pleo(0,args[0],args[1]);
	else if(args.length==3)
	    try { 
		int count = Integer.parseInt(args[0]);
		new pleo(count,args[1],args[2]);
	    } catch (NumberFormatException nfe){
		System.out.println("Error - Number of solutions specified (count) not valid for input '" + args[0] + "'");
	    }
	else {
	    System.out.println("Usage: java pleo [# of generations] [input file name] [output file name]");
	    System.out.println("Example: java pleo 5 sampleInput.txt sampleOutputHeuristic5.txt");
	}
    }
}
