# Supplementary material for: Inferring the Ancient History of the Translation Machinery and Genetic Code via Recapitulation of Ribosomal Subunit Assembly Orders
Source: PLoS One. 2010 Mar 1;5(3):e9437. doi: 10.1371/journal.pone.0009437 (PMC2830423; doi:10.1371/journal.pone.0009437)
Supplement: Table S1 — Amino acid usages at conserved positions for universal ribosomal proteins. Raw counts and percentages are included for universal (U) and domain-specific (D) positions for both LSU and SSU proteins. (0.07 MB XLS) [file pone.0009437.s003.xls]

## Sheet: Sheet1
U	S2	S3	S4	S5	S7	S8	S9	S10	S11	S12	S13	S14	S15	S17	S19		U	L24	L29	L23	L22	L18	L14	L11	L10	L6	L5	L4	L3	L2	L1
A	6	5	2	6	9	2	5	0	7	2	2	1	0	1	0		A	0	1	2	6	4	7	4	2	2	2	1	0	8	2
C	0	0	0	0	0	0	0	0	0	0	1	1	0	0	0		C	0	0	0	0	0	0	0	0	0	0	0	0	1	0
D	4	0	0	1	0	1	2	1	2	1	0	0	1	1	0		D	1	0	0	2	1	3	1	0	1	0	0	0	1	2
E	1	0	1	0	2	0	1	2	0	1	1	0	0	1	1		E	0	1	2	2	0	1	3	0	0	2	1	0	1	1
F	0	0	0	1	0	0	0	0	0	0	0	1	0	0	1		F	0	0	1	0	0	1	0	1	1	1	1	1	0	1
G	4	11	3	12	2	5	7	1	7	6	7	3	1	2	5		G	3	1	1	3	4	7	10	2	8	3	6	10	20	4
H	1	0	2	0	0	0	0	1	1	1	1	0	1	1	2		H	1	0	0	1	0	0	0	0	0	0	0	0	3	0
I	2	3	1	2	2	3	1	3	4	0	4	0	0	1	1		I	1	2	1	1	2	3	3	1	2	2	0	1	1	0
K	1	1	0	1	3	0	3	3	0	3	2	2	2	2	1		K	4	0	4	1	0	4	6	1	1	1	3	5	1	1
L	1	4	2	2	1	3	1	3	1	2	3	0	4	2	2		L	0	4	1	4	2	0	1	2	1	4	2	0	0	3
M	1	1	0	0	1	0	0	0	0	0	0	0	0	1	2		M	0	0	0	0	0	0	2	0	1	1	0	2	1	1
N	2	0	0	1	1	1	1	0	1	2	0	0	0	0	0		N	0	0	2	1	2	2	2	1	1	2	3	1	3	1
P	4	2	1	2	3	1	3	3	3	5	0	0	1	1	1		P	0	0	1	0	0	2	8	1	2	1	1	3	7	2
Q	1	0	0	0	0	0	2	0	0	1	1	0	0	0	0		Q	0	0	0	0	1	0	1	1	1	1	1	0	0	0
R	2	2	2	1	3	1	3	3	4	4	7	3	0	2	2		R	0	4	0	2	6	4	0	2	0	2	2	4	4	1
S	0	1	1	0	0	2	1	0	1	1	0	0	1	1	0		S	1	1	0	1	0	2	2	0	0	0	0	0	1	0
T	3	0	0	1	1	1	0	2	3	1	2	0	1	2	2		T	1	1	2	0	0	0	3	1	1	2	3	3	0	1
V	0	1	3	6	4	1	1	1	1	3	1	0	1	2	2		V	4	0	3	0	2	5	5	0	5	4	1	3	4	0
W	0	0	0	0	0	0	0	0	0	0	0	0	0	0	0		W	0	0	0	0	0	0	0	0	0	0	0	1	0	0
Y	1	0	0	0	0	0	0	0	0	0	0	0	1	1	0		Y	0	0	0	0	0	0	0	0	0	0	0	0	1	0
SUM	34	31	18	36	32	21	31	23	35	33	32	11	14	21	22		SUM	16	15	20	24	24	41	51	15	27	28	25	34	57	20
D	S2	S3	S4	S5	S7	S8	S9	S10	S11	S12	S13	S14	S15	S17	S19		D	L24	L29	L23	L22	L18	L14	L11	L10	L6	L5	L4	L3	L2	L1
A	13	13	4	10	9	7	8	7	8	10	4	3	6	1	6		A	5	2	5	6	10	4	11	13	4	11	21	11	9	23
C	3	1	0	0	1	2	0	1	1	3	1	3	0	2	0		C	0	0	0	0	0	2	1	0	0	1	0	2	1	0
D	12	9	5	2	12	4	4	6	2	5	9	0	4	4	4		D	6	1	4	2	7	3	9	7	3	13	10	10	9	12
E	11	14	11	9	11	9	6	2	6	7	7	1	13	3	6		E	8	6	2	6	6	6	19	7	15	17	12	17	9	7
F	13	6	7	6	6	3	6	2	2	3	1	2	1	2	5		F	0	2	2	3	4	2	5	4	6	13	6	11	5	5
G	16	10	11	11	11	10	8	4	11	14	10	4	9	6	6		G	8	1	5	4	15	6	5	14	11	19	18	27	20	18
H	1	6	1	3	3	1	1	2	4	2	2	1	5	2	5		H	2	0	0	1	5	0	3	0	4	2	7	8	8	2
I	14	17	8	9	9	6	3	6	7	9	6	4	13	0	5		I	5	0	7	5	5	7	15	7	11	19	6	9	11	7
K	14	22	13	15	15	10	10	8	13	17	10	4	10	7	12		K	9	4	7	8	8	6	14	8	12	14	13	16	25	25
L	19	12	21	13	12	6	7	7	2	6	7	1	16	2	9		L	6	6	6	2	14	8	14	16	6	13	14	12	16	10
M	6	2	0	0	2	5	2	2	2	0	2	1	2	0	2		M	3	1	1	2	0	3	6	1	0	7	3	3	2	6
N	6	3	7	3	7	2	1	0	4	1	7	2	1	3	2		N	4	2	2	3	0	3	5	5	4	4	6	3	6	2
P	7	7	7	10	6	6	5	4	5	3	7	2	8	4	6		P	8	0	1	7	5	7	4	9	9	11	12	14	15	7
Q	6	7	9	2	4	1	1	3	4	3	0	0	2	0	3		Q	1	2	0	0	0	4	5	3	2	2	4	7	4	3
R	11	16	15	10	18	8	11	6	9	10	15	5	14	4	8		R	11	1	3	9	11	7	5	3	11	18	20	11	23	9
S	3	5	5	8	9	2	3	5	5	5	2	3	5	2	4		S	6	1	3	5	6	5	2	4	3	6	13	5	11	5
T	6	10	4	8	5	1	6	8	6	7	5	1	4	1	6		T	5	3	4	4	6	5	10	6	5	6	4	8	13	7
V	13	13	4	15	8	11	7	5	5	8	9	1	5	10	5		V	7	2	4	12	6	10	17	4	10	10	12	22	8	21
W	3	4	1	3	3	1	0	1	1	0	1	1	2	1	1		W	0	0	1	0	0	1	0	0	0	1	4	2	3	0
Y	7	9	8	1	6	4	7	1	1	4	4	3	4	4	3		Y	2	0	4	3	7	3	2	4	7	9	6	4	6	3
SUM	184	186	141	138	157	99	96	80	98	117	109	42	124	58	98		SUM	96	34	61	82	115	92	152	115	123	196	191	202	204	172
U (%)	S2	S3	S4	S5	S7	S8	S9	S10	S11	S12	S13	S14	S15	S17	S19		U (%)	L24	L29	L23	L22	L18	L14	L11	L10	L6	L5	L4	L3	L2	L1
A	0.176471	0.16129	0.111111	0.166667	0.28125	0.0952381	0.16129	0	0.2	0.0606061	0.0625	0.0909091	0	0.047619	0		A	0	0.0666667	0.1	0.25	0.166667	0.170732	0.0784314	0.133333	0.0740741	0.0714286	0.04	0	0.140351	0.1
C	0	0	0	0	0	0	0	0	0	0	0.03125	0.0909091	0	0	0		C	0	0	0	0	0	0	0	0	0	0	0	0	0.0175439	0
D	0.117647	0	0	0.0277778	0	0.047619	0.0645161	0.0434783	0.0571429	0.030303	0	0	0.0714286	0.047619	0		D	0.0625	0	0	0.0833333	0.0416667	0.0731707	0.0196078	0	0.037037	0	0	0	0.0175439	0.1
E	0.0294118	0	0.0555556	0	0.0625	0	0.0322581	0.0869565	0	0.030303	0.03125	0	0	0.047619	0.0454545		E	0	0.0666667	0.1	0.0833333	0	0.0243902	0.0588235	0	0	0.0714286	0.04	0	0.0175439	0.05
F	0	0	0	0.0277778	0	0	0	0	0	0	0	0.0909091	0	0	0.0454545		F	0	0	0.05	0	0	0.0243902	0	0.0666667	0.037037	0.0357143	0.04	0.0294118	0	0.05
G	0.117647	0.354839	0.166667	0.333333	0.0625	0.238095	0.225806	0.0434783	0.2	0.181818	0.21875	0.272727	0.0714286	0.0952381	0.227273		G	0.1875	0.0666667	0.05	0.125	0.166667	0.170732	0.196078	0.133333	0.296296	0.107143	0.24	0.294118	0.350877	0.2
H	0.0294118	0	0.111111	0	0	0	0	0.0434783	0.0285714	0.030303	0.03125	0	0.0714286	0.047619	0.0909091		H	0.0625	0	0	0.0416667	0	0	0	0	0	0	0	0	0.0526316	0
I	0.0588235	0.0967742	0.0555556	0.0555556	0.0625	0.142857	0.0322581	0.130435	0.114286	0	0.125	0	0	0.047619	0.0454545		I	0.0625	0.133333	0.05	0.0416667	0.0833333	0.0731707	0.0588235	0.0666667	0.0740741	0.0714286	0	0.0294118	0.0175439	0
K	0.0294118	0.0322581	0	0.0277778	0.09375	0	0.0967742	0.130435	0	0.0909091	0.0625	0.181818	0.142857	0.0952381	0.0454545		K	0.25	0	0.2	0.0416667	0	0.097561	0.117647	0.0666667	0.037037	0.0357143	0.12	0.147059	0.0175439	0.05
L	0.0294118	0.129032	0.111111	0.0555556	0.03125	0.142857	0.0322581	0.130435	0.0285714	0.0606061	0.09375	0	0.285714	0.0952381	0.0909091		L	0	0.266667	0.05	0.166667	0.0833333	0	0.0196078	0.133333	0.037037	0.142857	0.08	0	0	0.15
M	0.0294118	0.0322581	0	0	0.03125	0	0	0	0	0	0	0	0	0.047619	0.0909091		M	0	0	0	0	0	0	0.0392157	0	0.037037	0.0357143	0	0.0588235	0.0175439	0.05
N	0.0588235	0	0	0.0277778	0.03125	0.047619	0.0322581	0	0.0285714	0.0606061	0	0	0	0	0		N	0	0	0.1	0.0416667	0.0833333	0.0487805	0.0392157	0.0666667	0.037037	0.0714286	0.12	0.0294118	0.0526316	0.05
P	0.117647	0.0645161	0.0555556	0.0555556	0.09375	0.047619	0.0967742	0.130435	0.0857143	0.151515	0	0	0.0714286	0.047619	0.0454545		P	0	0	0.05	0	0	0.0487805	0.156863	0.0666667	0.0740741	0.0357143	0.04	0.0882353	0.122807	0.1
Q	0.0294118	0	0	0	0	0	0.0645161	0	0	0.030303	0.03125	0	0	0	0		Q	0	0	0	0	0.0416667	0	0.0196078	0.0666667	0.037037	0.0357143	0.04	0	0	0
R	0.0588235	0.0645161	0.111111	0.0277778	0.09375	0.047619	0.0967742	0.130435	0.114286	0.121212	0.21875	0.272727	0	0.0952381	0.0909091		R	0	0.266667	0	0.0833333	0.25	0.097561	0	0.133333	0	0.0714286	0.08	0.117647	0.0701754	0.05
S	0	0.0322581	0.0555556	0	0	0.0952381	0.0322581	0	0.0285714	0.030303	0	0	0.0714286	0.047619	0		S	0.0625	0.0666667	0	0.0416667	0	0.0487805	0.0392157	0	0	0	0	0	0.0175439	0
T	0.0882353	0	0	0.0277778	0.03125	0.047619	0	0.0869565	0.0857143	0.030303	0.0625	0	0.0714286	0.0952381	0.0909091		T	0.0625	0.0666667	0.1	0	0	0	0.0588235	0.0666667	0.037037	0.0714286	0.12	0.0882353	0	0.05
V	0	0.0322581	0.166667	0.166667	0.125	0.047619	0.0322581	0.0434783	0.0285714	0.0909091	0.03125	0	0.0714286	0.0952381	0.0909091		V	0.25	0	0.15	0	0.0833333	0.121951	0.0980392	0	0.185185	0.142857	0.04	0.0882353	0.0701754	0
W	0	0	0	0	0	0	0	0	0	0	0	0	0	0	0		W	0	0	0	0	0	0	0	0	0	0	0	0.0294118	0	0
Y	0.0294118	0	0	0	0	0	0	0	0	0	0	0	0.0714286	0.047619	0		Y	0	0	0	0	0	0	0	0	0	0	0	0	0.0175439	0
D (%)	S2	S3	S4	S5	S7	S8	S9	S10	S11	S12	S13	S14	S15	S17	S19		D (%)	L24	L29	L23	L22	L18	L14	L11	L10	L6	L5	L4	L3	L2	L1
A	0.0706522	0.0698925	0.0283688	0.0724638	0.0573248	0.0707071	0.0833333	0.0875	0.0816327	0.0854701	0.0366972	0.0714286	0.0483871	0.0172414	0.0612245		A	0.0520833	0.0588235	0.0819672	0.0731707	0.0869565	0.0434783	0.0723684	0.113043	0.0325203	0.0561224	0.109948	0.0544554	0.0441176	0.133721
C	0.0163043	0.00537634	0	0	0.00636943	0.020202	0	0.0125	0.0102041	0.025641	0.00917431	0.0714286	0	0.0344828	0		C	0	0	0	0	0	0.0217391	0.00657895	0	0	0.00510204	0	0.00990099	0.00490196	0
D	0.0652174	0.0483871	0.035461	0.0144928	0.0764331	0.040404	0.0416667	0.075	0.0204082	0.042735	0.0825688	0	0.0322581	0.0689655	0.0408163		D	0.0625	0.0294118	0.0655738	0.0243902	0.0608696	0.0326087	0.0592105	0.0608696	0.0243902	0.0663265	0.052356	0.049505	0.0441176	0.0697674
E	0.0597826	0.0752688	0.0780142	0.0652174	0.0700637	0.0909091	0.0625	0.025	0.0612245	0.0598291	0.0642202	0.0238095	0.104839	0.0517241	0.0612245		E	0.0833333	0.176471	0.0327869	0.0731707	0.0521739	0.0652174	0.125	0.0608696	0.121951	0.0867347	0.0628272	0.0841584	0.0441176	0.0406977
F	0.0706522	0.0322581	0.0496454	0.0434783	0.0382166	0.030303	0.0625	0.025	0.0204082	0.025641	0.00917431	0.047619	0.00806452	0.0344828	0.0510204		F	0	0.0588235	0.0327869	0.0365854	0.0347826	0.0217391	0.0328947	0.0347826	0.0487805	0.0663265	0.0314136	0.0544554	0.0245098	0.0290698
G	0.0869565	0.0537634	0.0780142	0.0797101	0.0700637	0.10101	0.0833333	0.05	0.112245	0.119658	0.0917431	0.0952381	0.0725806	0.103448	0.0612245		G	0.0833333	0.0294118	0.0819672	0.0487805	0.130435	0.0652174	0.0328947	0.121739	0.0894309	0.0969388	0.0942408	0.133663	0.0980392	0.104651
H	0.00543478	0.0322581	0.0070922	0.0217391	0.0191083	0.010101	0.0104167	0.025	0.0408163	0.017094	0.0183486	0.0238095	0.0403226	0.0344828	0.0510204		H	0.0208333	0	0	0.0121951	0.0434783	0	0.0197368	0	0.0325203	0.0102041	0.0366492	0.039604	0.0392157	0.0116279
I	0.076087	0.0913978	0.0567376	0.0652174	0.0573248	0.0606061	0.03125	0.075	0.0714286	0.0769231	0.0550459	0.0952381	0.104839	0	0.0510204		I	0.0520833	0	0.114754	0.0609756	0.0434783	0.076087	0.0986842	0.0608696	0.0894309	0.0969388	0.0314136	0.0445545	0.0539216	0.0406977
K	0.076087	0.11828	0.0921986	0.108696	0.0955414	0.10101	0.104167	0.1	0.132653	0.145299	0.0917431	0.0952381	0.0806452	0.12069	0.122449		K	0.09375	0.117647	0.114754	0.097561	0.0695652	0.0652174	0.0921053	0.0695652	0.097561	0.0714286	0.0680628	0.0792079	0.122549	0.145349
L	0.103261	0.0645161	0.148936	0.0942029	0.0764331	0.0606061	0.0729167	0.0875	0.0204082	0.0512821	0.0642202	0.0238095	0.129032	0.0344828	0.0918367		L	0.0625	0.176471	0.0983607	0.0243902	0.121739	0.0869565	0.0921053	0.13913	0.0487805	0.0663265	0.0732984	0.0594059	0.0784314	0.0581395
M	0.0326087	0.0107527	0	0	0.0127389	0.0505051	0.0208333	0.025	0.0204082	0	0.0183486	0.0238095	0.016129	0	0.0204082		M	0.03125	0.0294118	0.0163934	0.0243902	0	0.0326087	0.0394737	0.00869565	0	0.0357143	0.0157068	0.0148515	0.00980392	0.0348837
N	0.0326087	0.016129	0.0496454	0.0217391	0.044586	0.020202	0.0104167	0	0.0408163	0.00854701	0.0642202	0.047619	0.00806452	0.0517241	0.0204082		N	0.0416667	0.0588235	0.0327869	0.0365854	0	0.0326087	0.0328947	0.0434783	0.0325203	0.0204082	0.0314136	0.0148515	0.0294118	0.0116279
P	0.0380435	0.0376344	0.0496454	0.0724638	0.0382166	0.0606061	0.0520833	0.05	0.0510204	0.025641	0.0642202	0.047619	0.0645161	0.0689655	0.0612245		P	0.0833333	0	0.0163934	0.0853659	0.0434783	0.076087	0.0263158	0.0782609	0.0731707	0.0561224	0.0628272	0.0693069	0.0735294	0.0406977
Q	0.0326087	0.0376344	0.0638298	0.0144928	0.0254777	0.010101	0.0104167	0.0375	0.0408163	0.025641	0	0	0.016129	0	0.0306122		Q	0.0104167	0.0588235	0	0	0	0.0434783	0.0328947	0.026087	0.0162602	0.0102041	0.0209424	0.0346535	0.0196078	0.0174419
R	0.0597826	0.0860215	0.106383	0.0724638	0.11465	0.0808081	0.114583	0.075	0.0918367	0.0854701	0.137615	0.119048	0.112903	0.0689655	0.0816327		R	0.114583	0.0294118	0.0491803	0.109756	0.0956522	0.076087	0.0328947	0.026087	0.0894309	0.0918367	0.104712	0.0544554	0.112745	0.0523256
S	0.0163043	0.0268817	0.035461	0.057971	0.0573248	0.020202	0.03125	0.0625	0.0510204	0.042735	0.0183486	0.0714286	0.0403226	0.0344828	0.0408163		S	0.0625	0.0294118	0.0491803	0.0609756	0.0521739	0.0543478	0.0131579	0.0347826	0.0243902	0.0306122	0.0680628	0.0247525	0.0539216	0.0290698
T	0.0326087	0.0537634	0.0283688	0.057971	0.0318471	0.010101	0.0625	0.1	0.0612245	0.0598291	0.0458716	0.0238095	0.0322581	0.0172414	0.0612245		T	0.0520833	0.0882353	0.0655738	0.0487805	0.0521739	0.0543478	0.0657895	0.0521739	0.0406504	0.0306122	0.0209424	0.039604	0.0637255	0.0406977
V	0.0706522	0.0698925	0.0283688	0.108696	0.0509554	0.111111	0.0729167	0.0625	0.0510204	0.0683761	0.0825688	0.0238095	0.0403226	0.172414	0.0510204		V	0.0729167	0.0588235	0.0655738	0.146341	0.0521739	0.108696	0.111842	0.0347826	0.0813008	0.0510204	0.0628272	0.108911	0.0392157	0.122093
W	0.0163043	0.0215054	0.0070922	0.0217391	0.0191083	0.010101	0	0.0125	0.0102041	0	0.00917431	0.0238095	0.016129	0.0172414	0.0102041		W	0	0	0.0163934	0	0	0.0108696	0	0	0	0.00510204	0.0209424	0.00990099	0.0147059	0
Y	0.0380435	0.0483871	0.0567376	0.00724638	0.0382166	0.040404	0.0729167	0.0125	0.0102041	0.034188	0.0366972	0.0714286	0.0322581	0.0689655	0.0306122		Y	0.0208333	0	0.0655738	0.0365854	0.0608696	0.0326087	0.0131579	0.0347826	0.0569106	0.0459184	0.0314136	0.019802	0.0294118	0.0174419
